# Supplementary material for: Enhanced Electrical Properties of Copper Nitride Films Deposited via High Power Impulse Magnetron Sputtering
Source: Nanomaterials (Basel). 2022 Aug 16;12(16):2814. doi: 10.3390/nano12162814 (PMC9415204; doi:10.3390/nano12162814)
Supplement: Supplementary file 1 [file nanomaterials-12-02814-s001.zip]

Archive with 1 entries (1 files):
- nanomaterials-1826083-supplementary.pdf
